# Supplementary material for: The Impact of the COVID-19 Pandemic on Cancer Mortality in Pennsylvania: A Retrospective Study with Geospatial Analysis
Source: Cancers (Basel). 2023 Sep 29;15(19):4788. doi: 10.3390/cancers15194788 (PMC10571537; doi:10.3390/cancers15194788)
Supplement: Supplementary file 1 [file cancers-15-04788-s001.zip]

Archive with 2 entries (2 files):
- Geo_ms_Supp_Table_S1.pdf
- Geo_ms_Supp_Table_S2.pdf
